# Supplementary material for: Actinobaculum massiliense Proteome Profiled in Polymicrobial Urethral Catheter Biofilms
Source: Proteomes. 2018 Dec 9;6(4):52. doi: 10.3390/proteomes6040052 (PMC6314084; doi:10.3390/proteomes6040052)
Supplement: Supplementary file 1 [file proteomes-06-00052-s001.zip]

Archive with 3 entries (3 files):
- Suppl Materials File S2_rev.xlsx
- Suppl Materials File S3.tif
- Suppl Materials File S1_rev.pdf
